# Supplementary material for: Metastatic Colorectal Cancer Beyond Third-Line Treatment: Systematic Review and Meta-Analysis of Later-Line Therapies
Source: J Clin Med. 2026 Apr 20;15(8):3128. doi: 10.3390/jcm15083128 (PMC13116735; doi:10.3390/jcm15083128)
Supplement: Supplementary file 1 [file jcm-15-03128-s001.zip]

Archive with 1 entries (1 files):
- jcm-4221996-supplementary.pdf
